# Supplementary material for: Paracrine Factors of Stressed Peripheral Blood Mononuclear Cells Activate Proangiogenic and Anti-Proteolytic Processes in Whole Blood Cells and Protect the Endothelial Barrier
Source: Pharmaceutics. 2022 Jul 30;14(8):1600. doi: 10.3390/pharmaceutics14081600 (PMC9415091; doi:10.3390/pharmaceutics14081600)
Supplement: Supplementary file 1 [file pharmaceutics-14-01600-s001.zip]

Archive with 17 entries (16 files):
- Figure_S1.pdf
- Figure_S2.pdf
- Figure_S3.pdf
- Figure_S4.pdf
- Figure_S5.pdf
- Supplemental Information Copic et al.pdf
- Supplementary sheet S1.xlsx
- Supplementary sheet S2.xlsx
- __MACOSX/
- __MACOSX/._Figure_S1.pdf
- __MACOSX/._Figure_S2.pdf
- __MACOSX/._Figure_S3.pdf
- __MACOSX/._Figure_S4.pdf
- __MACOSX/._Figure_S5.pdf
- __MACOSX/._Supplemental Information Copic et al.docx
- __MACOSX/._Supplementary sheet 1.xlsx
- __MACOSX/._Supplementary sheet 2.xlsx
